# Supplementary material for: Optimizing Conditions for Bacillus subtilis Ectopic Gene Expression and Delivery via Seed Treatment
Source: Plants (Basel). 2025 Oct 16;14(20):3184. doi: 10.3390/plants14203184 (PMC12567175; doi:10.3390/plants14203184)
Supplement: Supplementary file 1 [file plants-14-03184-s001.zip]

Archive with 1 entries (1 files):
- plants-3879712-supplementary.pdf
